# Supplementary material for: The Role of ERG11 Point Mutations in the Resistance of Candida albicans to Fluconazole in the Presence of Lactate
Source: Pathogens. 2022 Nov 3;11(11):1289. doi: 10.3390/pathogens11111289 (PMC9698267; doi:10.3390/pathogens11111289)
Supplement: Supplementary file 1 [file pathogens-11-01289-s001.zip]

Archive with 1 entries (1 files):
- pathogens-1919014-supplementary.pdf
